# Supplementary material for: Mitochondrial Genetic Diversity, Population Structure and Detection of Antillean and Amazonian Manatees in Colombia: New Areas and New Techniques
Source: Front Genet. 2021 Nov 26;12:726916. doi: 10.3389/fgene.2021.726916 (PMC8662808; doi:10.3389/fgene.2021.726916)
Supplement: Supplementary file 2 [file Table3.XLSX]

## Sheet: Hoja1
Fs t/ Φst	VE	FLO	NPR	SPR	EPR	OPR	RD	CM	CHEM	PA	GU	CC	MGC	SC	SJC	BMC	MMPC	MOC	BR	CB	SLB	PB
VE	-	0.997	0.987	0.993	0.98	0.964	0.965	0.581	0.669	0.874	0.637	0.464	0.467	0.38	0.659	0.268	0.328	0.491	0.978	0.143	0.561	0.526		VE	Venezuela
FLO	0.961	-	0.097	1000	0.844	0.66	0.943	1000	0.729	1000	0.937	0.845	0.926	0.734	0.998	0.84	0.978	0.997	0.996	0.922	0.362	0.965		FLO	Florida
																								NPR	Norte Puerto Rico
NPR	0.786	0.097	-	0.964	0.633	0.321	0.665	0.997	0.382	0.999	0.787	0.582	0.73	0.466	0.99	0.63	0.923	0.984	0.99	0.795	0.228	0.842		SPR	Sur Puerto Rico
																								EPR	Este Puerto Rico
SPR	0.911	1000	0.964	-	0.232	0.483	0.617	1000	0.574	1000	0.86	0.7	0.83	0.562	0.995	0.708	0.949	0.991	0.993	0.844	0.297	0.912		OPR	Oeste Puerto Rico
																								RD	Republica Dominicana
EPR	0.577	0.844	0.633	0.231	-	0.128	-0.087	0.987	0.495	0.993	0.839	0.664	0.788	0.536	0.983	0.69	0.935	0.979	0.983	0.831	0.271	0.865		CM	Chiapas Mexico
																								CHEM	Chetumal Mexico
OPR	0.395	0.78	0.464	0.446	0.066	-	-0.02356	0.975	0.336	0.99	0.753	0.538	0.664	0.437	0.97	0.604	0.9	0.961	0.976	0.771	0.225	0.76		PA	Panama
																								GU	Guyana
RD	0.472	0.943	0.665	0.617	-0.087	-0.056	-	0.99	0.155	0.998	0.585	0.346	0.428	0.3	0.976	0.479	0.85	0.959	0.984	0.685	0.164	0.543		CC	Cesar Colombia
																								MGC	Morrosquillo Gulf Colombia
CM	0.673	1000	0.925	1000	0.698	0.551	0.733	-	0.667	0	0.628	0.448	0.453	0.361	0.654	0.23	0.209	0.303	0.988	0.049	0.557	0.538		SC	Sinu Colombia
																								SJC	San Jorge Colombia
CHEM	0.354	0.899	0.599	0.854	0.478	0.267	0.311	0.474	-	0.902	0.368	0.032	-0.037	0.032	0.711	0.204	0.582	0.659	0.869	0.408	-0.068	-0.229		BMC	Bajo Magdalena Colombia
																								MMPC	Medio Magdalena Predes Colombia
PA	0.909	1000	0.97	1000	0.825	0.776	0.934	0	0.814	-	0.892	0.789	0.856	0.64	0.889	0.516	0.576	0.722	0.994	0.284	0.662	0.916		MOC	Meta Orinoco Colombia
																								BR	Brasil Colombia
GU	0.31	0.925	0.674	0.836	0.472	0.267	0.297	0.545	0.217	0.858	-	0.301	0.243	0.341	0.676	0.364	0.584	0.62	0.651	0.498	0.442	0.15		CB	City Belize
																								SLB	Southern Lagoons Belize
CC	0.459	0.946	0.753	0.881	0.562	0.386	0.454	0.674	0.368	0.897	0.304	-	-0.199	-0.045	0.489	-0.015	0.347	0.43	0.812	0.22	0.098	-0.305		PB	Placencia Belize
MGC	0.352	0.945	0.662	0.914	0.474	0.229	0.277	0.666	0.186	0.927	0.153	-0.058	-	-0.165	0.508	-0.129	0.281	0.416	0.882	0.105	0.037	-0.525
SC	0.312	0.768	0.46	0.684	0.387	0.212	0.233	0.453	0.193	0.714	0.186	0.13	-0.112	-	0.388	0.015	0.286	0.346	0.722	0.17	0.09	-0.318
SJC	0.405	0.935	0.722	0.859	0.535	0.353	0.407	0.583	0.305	0.859	0.259	0.207	0.001	0.057	-	0.23412	-0.021	0.044	0.982	0.169	0.575	0.625
BMC	0.419	0.878	0.655	0.774	0.521	0.366	0.414	0.577	0.346	0.798	0.29	-0.044	-0.096	0.079	0.116	-	0.126	0.196	0.734	0.071	0.247	-0.23
MMPC	0.423	0.924	0.708	0.841	0.536	0.362	0.416	0.618	0.338	0.862	0.275	0.253	0.117	0.16	-0.02	0.205	-	0	0.924	0.1	0.51	0.293
MOC		0.937	0.708	0.859	0.504	0.305	0.347	0.303	0.174	0.722	0.19	0.253	0.075	0.097	0.121	0.191	0.238	-	0.976	0.088	0.553	0.489
	0.315
BR		0.925	0.799	0.87	0.67	0.569	0.669	0.782	0.603	0.882	0.488	0.647	0.617	0.514	0.62	0.589	0.617	0.596	-	0.82	0.655	0.927
	0.666
CB	0.666	0.937	0.782	0.876	0.628	0.496	0.593	0.049	0.283	0.284	0.468	0.572	0.522	0.408	0.492	0.518	0.538	0.215	0.698	-	0.385	-0.062
SLB	0.471	0.767	0.623	0.683	0.543	0.444	0.49	0.479	0.019	0.593	0.394	0.483	0.419	0.387	0.44	0.459	0.463	0.339	0.585	0.313	-	-0.156
PB	0.308	0.986	0.828	0.9649	0.531	0.276	0.346	0.538	-0.297	0.917	0.103	0.345	0.111	0.143	0.2301	0.309	0.297	-0.062	0.649	-0.062	-0.218	-
